# Supplementary material for: The impact of P2Y12 promoter DNA methylation on the recurrence of ischemic events in Chinese patients with ischemic cerebrovascular disease
Source: Sci Rep. 2016 Sep 30;6:34570. doi: 10.1038/srep34570 (PMC5043343; doi:10.1038/srep34570)
Supplement: Supplementary Information [file srep34570-s1.xls]

## Sheet: Cases
Group	Events (D: death; I: ischemic stroke; C: Coronary ischemic event; T: TIA; 0: no events)	MA	ADP%	MA-ADP	AA%	CpG1	CpG2	CpG3	CpG4	CpG5	CpG6	CpG7	CpG8	CpG9	CpG10	CpG11	CpG12+13	CpG14	CpG15	CpG16	Sex (1:male; 2:femal)	height (cm)	Weight (kg)	hypertension	diabetes	Hyperlipidemia	Coronary artery disease	Age (year)	Prior cerebral infarction	Smoking	Drinking	Family history of stroke	Stenting	Metabolite conc.(ng/ml)
Case 1	D	55.8	36.7	38.1	49.6	0.76	NA	0.84	0.91	0.45	0.87	0.85	0.84	0.71	0.7	0.5	0.68	0.24	0.32	0.17	1	164	72	0	0	0	0	65	0	1	0	1	0	1.42
Case 2	I	67.9	14.8	60.2	50.3	NA	0.48	0.75	0.75	0.64	0.58	0.83	0.37	0.77	0.84	0.41	0.52	0.35	0.33	0.22	1	174	80	1	1	0	0	52	0	1	1	0	1	2.21
Case 3	T	63.7	21.6	51.7	0	0.9	0.47	0.76	0.78	0.59	0.56	0.85	0.86	0.8	0.96	0.51	0.44	0.28	0.29	0.17	1	173	70	0	0	0	0	62	1	1	1	0	1	5.81
Case 4	T	52.3	81.6	15.5	99.3	0.89	0.5	0.82	0.95	0.57	0.61	0.85	0.88	0.81	0.93	NA	0.38	0.36	0.32	0.22	1	175	82.5	0	1	0	0	52	0	1	1	0	1	6.69
Case 5	T	61.3	38.4	42.2	70.1	0.55	0.47	0.73	0.88	0.57	0.59	0.84	0.91	0.74	0.88	0.46	0.5	0.31	0.29	0.22	1	172	75	0	0	1	0	64	0	0	1	0	1	4.32
Case 6	T	62.8	95.6	10.5	39.5	0.75	0.54	0.82	0.9	0.52	0.6	0.85	0.95	0.78	0.82	0.47	0.54	0.39	0.3	0.28	1	165	80	1	0	1	0	53	0	0	0	0	1	4.68
Case 7	C	64.3	4.7	61.8	96.4	0.72	0.52	0.69	0.92	0.77	0.66	0.91	0.87	0.78	0.96	0.53	0.53	0.27	0.34	0.15	1	173	62	1	0	0	0	64	0	1	1	0	1	1.15
Case 8	T	65.8	51.3	30.2	28.9	0.68	0.48	0	0.82	0.64	0.61	0.85	0.76	0.84	0.96	0.38	NA	0.38	0.36	0.22	1	170	70	0	0	0	0	71	0	0	0	0	0	6.73
Case 9	C	69.2	22.9	54.9	79.8	0.66	0.59	NA	0.89	0.94	0.65	0.85	0.81	0.78	0.95	0.52	0.44	0.29	0.34	0.2	1	160	60	1	1	1	0	50	0	1	1	0	1	2.04
Case 10	C	55.4	69.6	21	78.9	0.83	0.51	0.79	0.99	0.81	0.69	0.87	0.9	0.82	0.9	0.39	0.36	0.4	0.41	0.25	1	170	70	1	0	0	0	60	1	1	0	0	0	1.86
Case 11	I	61.7	46	35.6	93.8	0.27	NA	0.91	0.83	0.56	NA	0.86	0.94	0.82	0.93	0.34	0.77	0.27	0.26	0.14	1	172	90	0	0	0	0	53	0	2	2	0	0	4.36
Case 12	T	62.9	53.2	33.5	99.5	0.17	0.55	0.68	1	0.54	0.43	0.87	0.88	0.84	0.94	0.62	0.49	0.34	0.36	0.21	1	175	75	1	0	0	0	66	0	2	0	0	0	11.3
Case 13	T	57	52.4	30.7	95.8	0.58	0.46	0.82	0.9	0.7	0.62	0.84	0.88	0.74	0.94	0.51	0.53	0.25	0.23	0.17	1	170	94	1	1	0	0	55	0	2	2	0	1	3.91
Case 14	I	69.7	21.2	57	2	0.64	0.48	0.8	0.82	0.69	0.62	0.86	0.91	0.77	0.93	0.58	0.48	0.23	0.27	0.11	2	158	68	1	1	0	0	61	0	2	1	0	1	5.57
Case 15	I	55.2	28.6	40.8	50.4	0.71	0.52	0.85	0.97	0.69	0.02	0.85	0.91	0.8	0.88	0.61	0.63	0.22	0.24	0.13	1	175	70	1	0	1	0	55	0	1	0	0	0	2.08
Case 16	I	64.9	32.3	49	100	0.77	0.54	0.87	0.99	0.81	0.67	0.96	0.89	0.8	0.83	0.31	0.64	0.28	0.34	0.13	1	178	80	1	1	0	0	65	0	2	1	0	1	1.94
Case 17	I	61.9	28.6	47.7	80.2	0.65	0.47	0.73	0.91	0.62	0.61	1	0.85	0.83	0.93	0.5	0.5	0.3	0.27	0.19	1	170	96	1	1	1	0	66	0	1	0	0	1	4.15
Case 18	I	62.7	18.7	53	66.9	0.57	0.63	0.91	1	0.64	0.74	0.85	0.87	0.74	0.61	0.42	0.35	0.34	0.32	0.18	1	170	80	1	0	0	1	67	1	1	0	0	1	1.84
Case 19	C	66.4	69.4	26.3	91.5	0.73	0.46	0.71	0.79	0.73	0.59	0.85	0.9		0.85	0.26	0.48	0.19	0.25	0.05	1	165	63	0	0	1	0	67	0	0	0	0	1	1.24
Case 20	I	64.1	22.3	51.5	28.3	0.2	0.62	0.91	0.96	0.73	0.83	0.86	0.69	0.82	0.89	0.46	0.45	0.31	0.34	0.18	1	170	80	1	0	0	0	56	0	2	2	1	0	5.14
Case 21	T	72.6	89.2	25.6	29.4	0.69	0.49	0.69	0.94	0.63	0.6	0.86	0.92	0.81	0.76	0.49	0.36	0.28	0.34	0.27	1	165	54	0	0	0	0	50	0	0	0	0	0	6.88
Case 22	D	63.4	31.8	47.7	36.5	0.86	0.53	0.76	0.77	0.64	0.59	0.83	0.93	0.84	0.84	0.47	0.62	0.26	0.5	0.17	1	166	65	0	0	1	0	55	0	0	0	0	1	1.11
Case 23	I	56.3	14.5	50.1	49.2	0.79	0.6	0.89	0.91	0.56	0.85	0.88	0.89	0.85	0.98	0.48	0.64	0.28	0.35	0.12	2	158	77	1	1	1	1	65	0	1	1	0	0	4.06
Case 24	I	64.5	3.5	62.6	28	0.64	0.49	0.81	1	0.6	0.7	0.89	0.92	0.83	0.99	0.03	0.42	0.31	0.32	0.2	1	168	65	0	0	0	0	74	0	0	0	0	1	4.43
Case 25	C	68.9	34.1	50.3	67.8	0.76	0.45	NA	1	0.55	0.63	0.88	0.9	0.71	0.74	0.53	0.13	0.32	0.56	0.18	2	160	52	0	1	0	0	69	0	1	2	0	1	4.47
Case 26	I	56.7	49.9	33.9	100	0.81	0.43	0.7	0.75	0.54	0.59	0.84	0.88	0.82	0.95	0.64	0.62	0.32	0.29	0.2	1	168	75	1	0	1	1	60	0	1	2	0	0	1.41
Case 27	D	49.3	86.8	8.7	99.6	0.92	0.62	0.84	1	0.57	0.6	0.9	0.76	0.69	0.75	0.88	0.96	0.34	0.37	0.15	1	163	70	0	0	0	0	50	0	0	0	0	1	4.09
Case 28	D	64.8	14	57.5	58.3	0.99	0.44	0.71	0.91	0.72	0.62	0.86	0.84	0.82	0.97	0.53	0.49	0.26	0.28	0.14	1	165	60	1	0	0	0	66	0	1	1	1	1	5.64
Case 29	I	60.1	28.6	45.9	42.9	0.58	0.57	0.86	1	1	0.66	0.86	0.31	0.79	0.78	0.5	0.51	0.68	0.59	0.31	1	171	75	0	0	0	0	74	1	2	2	0	0	3.84
Case 30	I	56.8	73.4	22.8	85.1	0.66	0.53	0.83	1	0.59	0.69	0.84	0.88	0.72	0.9	0.59	0.54	0.26	0.27	0.14	1	167	75	1	1	1	0	64	0	0	0	0	0	2.57

## Sheet: Controls
Group	Events (D: death; I: ischemic stroke; C: Coronary ischemic event; T: TIA; 0: no events)	MA	ADP%	MA-ADP	AA%	CpG1	CpG2	CpG3	CpG4	CpG5	CpG6	CpG7	CpG8	CpG9	CpG10	CpG11	CpG12+13	CpG14	CpG15	CpG16	Sex (1:male; 2:femal)	height (cm)	Weight (kg)	hypertension	diabetes	Hyperlipidemia	Coronary artery disease	Age (year)	Prior cerebral infarction	Smoking	Drinking	Family history of stroke	Stenting	Metabolite conc.(ng/ml)
Control 1	0	51.2	90.9	7.4	99.4	0.41	0.08	1	0.98	0.82	NA	0.87	0.92	0.81	0.94	0.92	0.67	0.23	0.26	NA	1	174	80	1	0	0	0	65	0	1	0	0	1	1.56
Control 2	0	68.9	34.3	52	80.3	0.56	0.46	0	0.92	0.7	0.65	0.87	0.89	0.72	0.97	0.93	1	0.35	0.4	0.2	1	169	85	1	1	0	0	50	0	2	1	0	0	2.09
Control 3	0	58.6	22.1	46.9	100	0.55	0.49	0.41	0.85	0.7	0.61	0.87	0.9	0.82	0.98	NA	0.94	0.28	0.35	0.14	1	170	74	0	0	0	0	64	1	0	1	1	1	5.7
Control 4	0	63.2	58.5	31.4	93.6	NA	0.47	0.55	1	0.72	0.37	0.85	0.89	0.71	0.81	0.92	0.96	0.28	0.36	0.17	1	170	70	0	1	0	0	61	0	2	1	0	1	7.41
Control 5	0	56.5	37.1	37.6	41.6	0.65	0.54	0.83	0.98	0.61	0.61	0.86	0.85	0.74	0.84	0.55	0.77	0.38	0.36	0.3	1	175	81	0	0	1	0	58	1	2	0	0	0	3.59
Control 6	0	64.8	78.2	26.4	95.5	0.82	0.47	0.64	0.81	0.55	0.56	0.86	0.92	0.79	0.84	0.92	0.89	0.24	0.23	0.13	1	168	72	1	0	1	0	58	0	0	0	0	0	5.96
Control 7	0	66.7	83.9	18.8	99.3	0.53	0.48	0.78	1	0.57	0.64	0.87	0.9	0.82	0.55	0.82	0.8	0.2	0.25	0.11	1	170	70	1	0	0	0	65	0	0	1	0	1	0.881
Control 8	0	64.5	80	21.2	98	0.66	0.48	0.77	0.86	0.62	0.67	0.87	0.89	0.78	0.95	0.93	0.7	0.19	0.25	0.1	1	170	70	0	0	0	0	57	0	0	0	0	1	6.94
Control 9	0	63.7	64	28.5	0.4	0.64	0.48	0.78	0.89	0.47	0.61	0.84	0.71	0.81	0.97	0.74	0.53	0.32	0.34	0.2	1	174	65	1	1	1	0	49	0	1	0	0	1	2.34
Control 10	0	62.6	89.6	11.5	84.9	0.4	1	0.89	0.82	0.68	0.55	0.99	0.85	0.8	0.94	0.88	0.93	0.23	0.25	0.13	1	169	85	1	0	0	0	53	0	0	0	0	0	2.11
Control 11	0	59.5	43.5	35.2	64.9	0.59	0.83	1	1	0.63	0.44	0.85	0.88	0.81	0.86	0.94	0.94	0.3	0.29	0.21	1	170	80	0	0	0	0	57	0	1	1	1	0	3.86
Control 12	0	63.1	57.3	34	100	0.37	0.45	0	0.92	0.57	0.63	0.84	0.89	0.81	0.91	0.75	0.92	0.18	0.23	0.08	1	178	71	1	0	0	0	61	0	0	1	0	1	7.79
Control 13	0	51.5	53.6	27.2	68.9	0.63	0.46	0.79	0.88	0.61	0.65	0.86	0.87	0.72	0.8	0.93	0.88	0.3	0.32	0.18	1	176	95	1	1	0	0	52	1	1	1	0	1	3.4
Control 14	0	62.6	18.3	53	100	NA	0.86	0.62	0.99	0.56	0.8	0.81	0.88	0.65	0.61	0.81	NA	0.3	0.36	0.16	2	155	66	1	1	0	0	62	0	1	0	0	1	4.94
Control 15	0	64	74.2	27.2	100	0.64	0.5	0.77	1	0.85	0.64	0.88	0.86	0.8	0.96	0.99	0.98	0.3	0.3	0.18	1	170	87	1	0	1	0	49	0	2	0	1	1	2.8
Control 16	0	81.8	60.3	43.6	2.1	0.21	0.56	0.88	1	0.53	0.79	0.87	0.91	0.84	0.89	0.93	0.72	0.29	0.23	0.18	1	160	60	1	1	0	0	59	1	0	1	0	1	1.5
Control 17	0	58.8	30.6	42.5	33.6	0.68	0.69	NA	0.94	0.66	NA	0.84	0.94	0.81	0.87	0.79	0.81	0.36	0.4	0.2	1	175	78	1	1	1	0	62	0	1	1	1	0	3.18
Control 18	0	63.6	0	64.7	16.6	0.58	0.5	0.79	0.83	0.51	0.66	1	0.4	0.75	0.67	NA	0.53	0.22	0.28	0.15	1	176	75	1	0	0	1	67	0	0	0	0	0	2.1
Control 19	0	65.6	64.6	28.6	85.9	0.74	0.52	0.85	1	0.71	0.61	0.88	0.89	0.78	0.86	0.91	0.93	0.47	0.42	0.25	1	170	80	0	0	1	0	68	0	1	1	0	0	2.3
Control 20	0	67.3	70.8	26.4	100	0.25	0.61	0.85	0.96	0.58	0.8	1	0.9	0.35	0.09	0.72	0.03	0.33	0.37	0.21	1	166	88	1	0	0	0	62	0	1	0	0	1	4.73
Control 21	0	58.9	100	9.1	75.3	0.38	NA	0.89	1	0.77	0.84	0.88	0.92	0.83	0.92	0.93	0.96	0.37	0.34	0.23	1	170	70	0	0	0	0	54	1	0	0	0	0	5.4
Control 22	0	67.5	52.8	38.7	100	0.66	0.56	0.88	1	0.68	0.75	0.89	0.89	0.78	0.96	0.97	0.94	0.36	0.42	0.22	1	162	63	0	0	1	0	56	0	2	0	0	1	0.801
Control 23	0	62.4	38.8	41.9	91.5	0.51	0.46	0	0.73	0.72	0.67	0.86	0.88	0.73	0.7	0.9	0.93	0.27	0.28	0.16	2	150	60	1	1	0	1	79	0	0	0	0	1	2.5
Control 24	0	64.1	47	41.8	100	0.07	0.38	0.76	1	0.66	0.71	0.96	0.9	0.77	0.96	0.94	0.69	0.19	0.17	0.08	1	167	63	0	0	0	0	67	0	1	1	0	1	4.6
Control 25	0	67.3	94.2	10.4	100	1	0.16	0.66	0.84	0.57	0.56	0.84	0.88	0.76	0.89	0.92	0.89	0.17	0.16	0.09	2	160	63	0	1	0	0	63	0	1	1	0	1	3.78
Control 26	0	60.5	34.6	41.9	100	0.98	0.56	0.92	1	0.7	0.7	0.86	0.89	0.77	0.87	0.94	0.49	0.78	0.33	0.49	1	173	80	1	0	1	1	63	0	0	0	1	0	1.79
Control 27	0	63.3	23.9	50.4	65.6	0.99	0.38	0.88	1	0.69	0.67	0.96	0.89	0.79	1	0.93	0.69	0.32	NA	0.18	1	155	78	0	0	0	0	45	0	1	1	0	0	5.06
Control 28	0	64.5	8.3	60	49.1	0.46	0.54	0.92	1	0.77	0.73	0.96	0.92	0.82	0.93	0.37	0.8	0.24	0.26	0.12	1	175	57	1	0	0	0	73	1	1	1	1	0	5.46
Control 29	0	56.8	36.8	38.3	48.3	0.91	0.38	0.9	0.84	0.74	0.79	0.98	0.9	0.77	0.68	0.89	0.72	0.38	0.43	0.21	1	176	75	0	0	0	0	65	1	2	2	1	1	4.06
Control 30	0	48.8	89.2	7.5	97.6	0.66	0.57	0.41	1	0.7	0.69	0.86	0.93	0.78	0.89	0.89	0.9	0.27	0.27	0.18	1	171	78	1	1	1	0	69	0	1	1	0	1	2.76
